# Supplementary material for: Trifloroside Induces Bioactive Effects on Differentiation, Adhesion, Migration, and Mineralization in Pre-Osteoblast MC3T3E-1 Cells
Source: Cells. 2022 Dec 1;11(23):3887. doi: 10.3390/cells11233887 (PMC9738977; doi:10.3390/cells11233887)
Supplement: Supplementary file 1 [file cells-11-03887-s001.zip]

Archive with 1 entries (1 files):
- cells-1955378-supplementary.pdf
